# Supplementary material for: Nuclear membrane protein SUN2 promotes replication of flaviviruses through modulating cytoskeleton reorganization mediated by NS1
Source: Nat Commun. 2024 Jan 5;15:296. doi: 10.1038/s41467-023-44580-6 (PMC10766649; doi:10.1038/s41467-023-44580-6)
Supplement: Supplementary file 4 — Source data [file 41467_2023_44580_MOESM4_ESM.xlsx]

## Sheet: Fig.1C
Fig.1C
Huh7
cell number/per well
	Ctrl			SUN2KO-1			SUN2KO-2
hours post inoculated	well-1	well-2	well-3	well-1	well-2	well-3	well-1	well-2	well-3
0	75000	75000	75000	75000	75000	75000	75000	75000	75000
24	115000	125000	120000	95000	105000	107500	105000	115000	113750
48	230000	250000	240000	190000	210000	215000	210000	230000	227500
72	410000	400000	425000	375000	380000	405000	392500	390000	415000

## Sheet: Fig.1E
Fig.1E
Huh7
Relative ZIKV RNA Level
Ctrl			SUN2KO-1			SUN2KO-2
1	1.1	1	0.0679209	0.315344	0.0540336	0.239777	0.218994	0.208442

## Sheet: Fig.1G
Fig.1G
Huh7
ZIKV Titer (PFU/ml)
Ctrl			SUN2KO-1			SUN2KO-2
2500000	2400000	2800000	120000	160000	140000	200000	120000	150000

## Sheet: Fig.1H
Fig.1H
Huh7
ZIKV Titer (PFU/ml)
h.p.i.	Ctrl			SUN2KO
24	110000	450000	9090	5000	5910	5455
48	700000	700000	480000	55000	55000	55000
72	1850000	1300000	1800000	235000	180000	207500

## Sheet: Fig.1J
Fig.1J
Huh7
ZIKV Titer (PFU/ml)
Ctrl			SUN2KO			SUN2RES
1500000	1400000	960000	160000	200000	120000	1500000	1000000	800000

## Sheet: Fig.1K
Fig.1K
Huh7
Relative DENV2 RNA Level
Ctrl			SUN2KO			SUN2RES
1.003	0.999	1.001	0.041	0.081	0.116	1.144	1.228	0.873

## Sheet: Fig.1M
Fig.1M
Huh7
DENV2 Titer (PFU/ml)
Ctrl			SUN2KO			SUN2RES
80000	65000	70000	3600	4000	5600	56000	60000	50500

## Sheet: Fig.2E
Fig.2E
Huh7
ZIKV Titer (PFU/ml)
Ctrl			SUN2KO			SUN2RES
860000	1000000	1100000	25000	95000	60000	1000000	900000	860000
SUN2ΔNTM			SUN2ΔCC			SUN2ΔSUN
400000	100000	240000	110000	190000	220000	240000	80000	220000

## Sheet: Fig.3A
Fig.3A
Huh7
Relative ZIKV RNA Level
	Ctrl			SUN2KO			SUN2RES
Binding	1	0.96822	1.00009	0.967038	0.956	0.81	0.808174	0.964	1.02
Internalization	1	0.999937	1.10017	1.38069	1.17	1.62	1.16917	1.09	1.25
Entry	1	0.978951	1.00012	1.14796	0.94	1.4	1.18196	0.82	1.71

## Sheet: Fig.3B
Fig.3B
Huh7
luciferase (per μg protein)
Hours post transfection	Con+WT			SUN2KO+WT			SUN2RES+WT
6	39038.1	56131.8	47584.9	93876.9	92453	93165	199369	201019	200194
12	97635.8	98346.7	97991.2	176212	179129	177671	147689	174818	161254
24	758984	821058	790021	106644	111232	98212.4	849634	846241	747078
48	2.3767e+06	2482704	2.4297e+06	21328.9	22246.3	19642.5	2.8184e+06	3084289	2.95134e+06
Hours post transfection	Con+GDD			SUN2KO+GDD			SUN2RES+GDD
6	139668	150508	145088	267294	238790	253042	272712	281635	554348
12	74021	85145	79583	146140	148082	147111	117824	112280	230104
24	18679	19167	18923	23300	23985	23642	23360	23808	47168
48	3538.6	3574.5	3556.6	4661.7	4542.8	4602.2	2750.2	2900.4	5650.6

[truncated: 58 more sheets: Fig.3D, Fig.3E, Fig.4D, Fig.4E, Fig.4F, Fig.4G, Fig.4H, Fig.5A, Fig.5B, Fig.5C, Fig.7A, Fig.7D, Fig.7F, Fig.7G, Fig.7H, Fig.8B, Fig.8C, Fig.8F, Fig.8G, Fig.8H …]
